# Supplementary material for: Testicular Ultrasound Analysis as a Predictive Tool of Ram Sperm Quality
Source: Biology (Basel). 2022 Feb 8;11(2):261. doi: 10.3390/biology11020261 (PMC8869597; doi:10.3390/biology11020261)
Supplement: Supplementary file 1 [file biology-11-00261-s001.zip]

Archive with 2 entries (2 files):
- supplemental figures.pdf
- Supplemental table S1.pdf
